# Supplementary material for: Acute Effects of Glucose and Fructose Administration on the Neural Correlates of Cognitive Functioning in Healthy Subjects: A Pilot Study
Source: Front Psychiatry. 2018 Mar 12;9:71. doi: 10.3389/fpsyt.2018.00071 (PMC5857887; doi:10.3389/fpsyt.2018.00071)
Supplement: Supplementary file 1 [file Table_2.XLSX]

## Sheet: Supp1
A) N-back GLM results: Placebo vs. Glucose.
Cluster Index	Voxels	P	-log10(P)	Z-MAX	Z-MAX X (mm)	Z-MAX Y (mm)	Z-MAX Z (mm)	Side	Regions
1	337	0.0072	2.14	3.65	14	8	56	B	Anterior Cinglate Cortex
									Dosal prefrontal cortex
B) N-back GLM results: Placebo vs. Fructose.
Cluster Index	Voxels	P	-log10(P)	Z-MAX	Z-MAX X (mm)	Z-MAX Y (mm)	Z-MAX Z (mm)	Side	Regions
1	3411	1.77e-13	12.8	3.93	28	14	52	R	Superior Frontal Gyrus
2	1259	3.99e-06	5.4	3.52	-32	30	18	L	Middle Frontal Gyrus
3	785	0.000504	3.3	3.25	-10	-76	-38	R	Cerebellum
4	685	0.00157	2.8	3.21	-38	-54	-36	L	Cerebellum
5	675	0.00177	2.75	3.29	-44	-42	44	L	Sensory Cortex
6	551	0.00788	2.1	3.24	44	-42	52	R	Sensory Cortex
C) N-back GLM results: Glucose vs. Fructose.
Cluster Index	Voxels	P	-log10(P)	Z-MAX	Z-MAX X (mm)	Z-MAX Y (mm)	Z-MAX Z (mm)	Side	Regions
1	1248	1.79e-06	5.75	3.37	32	-66	-48	R	Visual Cortex
2	470	0.0144	1.84	3.22	28	24	52	R	Superior Frontal Gyrus
3	453	0.0183	1.74	3.29	-24	14	42	L	Superior Frontal Gyrus

## Sheet: Supp2
A) Go-nogo GLM results: Placebo vs. Glucose.
Cluster Index	Voxels	P	-log10(P)	Z-MAX	Z-MAX X (mm)	Z-MAX Y (mm)	Z-MAX Z (mm)	Side	Regions
1	1308	2.68e-09	8.57	3.72	2	-90	28	B	Visual Cortex
2	849	1.37e-06	5.86	3.69	-2	20	34	B	Anterior Cinglate Cortex
3	786	3.52e-06	5.45	3.44	32	8	-6	R	Insula
4	284	0.0219	1.66	3.24	-38	38	22	L	Dosal prefrontal cortex
5	262	0.0349	1.46	3.51	-34	16	8	L	Insula
B) Go-nogo GLM results: Placebo vs. Fructose.
Cluster Index	Voxels	P	-log10(P)	Z-MAX	Z-MAX X (mm)	Z-MAX Y (mm)	Z-MAX Z (mm)	Side	Regions
1	2554	2.19e-15	14.7	3.67	10	-74	10	B	Visual Cortex
2	520	0.000253	3.6	3.53	2	12	50	B	Dosal prefrontal cortex
3	513	0.000285	3.54	3.52	-34	-12	64	L	Dosal prefrontal cortex
4	378	0.00334	2.48	3.41	48	-34	12	R	Supramarginal Gyrus
5	333	0.00806	2.09	3.28	36	-10	2	R	Insula
